# Supplementary material for: The burrower bug Macroscytus japonensis (Hemiptera: Cydnidae) acquires obligate symbiotic bacteria from the environment
Source: Zoological Lett. 2024 Aug 2;10:15. doi: 10.1186/s40851-024-00238-9 (PMC11297623; doi:10.1186/s40851-024-00238-9)
Supplement: Supplementary file 1 — Additional file 1: Table S1. Insect samples, symbiont type, symbiont cultivability and nucleotide sequence accession numbers. Table S2. Sample IDs and nucleotide sequence accession numbers of gut symbiotic bacteria acquired from the soil. [file 40851_2024_238_MOESM1_ESM.xlsx]

## Sheet: Table S1
Table S1. Insect samples, symbiont type, symbiont cultivability and nucleotide sequence accession numbers.
							Accession Number	Accession Number	Accession Number
Species	Sample ID	Collection site (All in Japan)	Collector	Collection date	Symbiont type	Symbiont cultivability	Symbiont 16S rRNA	Symbiont groEL	Mitochondrial COI
Macroscytus japonensis	STPR1	Sapporo, Hokkaido	Kenji Takashino, Masakazu Sano, Shin-ichi Kudo	Jul, 2019	group 1	yes	LC810670	LC810742	LC810814
	STPR2	Sapporo, Hokkaido	Kenji Takashino, Masakazu Sano, Shin-ichi Kudo	Jul, 2019	group 1	yes	LC810671	LC810743	LC810815
	STPR3	Sapporo, Hokkaido	Kenji Takashino, Masakazu Sano, Shin-ichi Kudo	Jul, 2019	group 1	yes	LC810672	LC810744	LC810816
	STPR4	Sapporo, Hokkaido	Kenji Takashino, Masakazu Sano, Shin-ichi Kudo	Jul, 2019	group 1	yes	LC810673	LC810745	LC810817
	STPR5	Sapporo, Hokkaido	Kenji Takashino, Masakazu Sano, Shin-ichi Kudo	Jul, 2019	group 1	yes	LC810674	LC810746	LC810818
	STPR6	Sapporo, Hokkaido	Kenji Takashino, Masakazu Sano, Shin-ichi Kudo	Jul, 2019	group 1	yes	LC810675	LC810747	LC810819
	HRSK1	Hirosaki, Aomori	Kei Matsubayashi	May, 2018	group 1	yes	LC810676	LC810748	LC810820
	HRSK2	Hirosaki, Aomori	Kei Matsubayashi	May, 2018	group 1	yes	LC810677	LC810749	LC810821
	HRSK3	Hirosaki, Aomori	Kei Matsubayashi	May, 2018	group 1	yes	LC810678	LC810750	LC810822
	MROK1	Morioka, Iwate	Ken Tabuchi	Jun, 2018	group 1	yes	LC810679	LC810751	LC810823
	MROK2	Morioka, Iwate	Ken Tabuchi	Jun, 2018	group 1	yes	LC810680	LC810752	LC810824
	HDTS	Hodatsu-Shimizu, Ishikawa	Tomoo Sobagaki	Aug, 2019	group 1	yes	LC810681	LC810753	LC810825
	NGOK1	Nagaoka, Niigata	Seizi Suzuki	May, 2018	group 2	yes	LC810682	LC810754	LC810826
	NGOK2	Nagaoka, Niigata	Seizi Suzuki	May, 2018	group 1	no	LC810683	LC810755	LC810827
	TKBA1	Tsukuba, Ibaraki	Bin Hirota	May, 2018	group 1	yes	LC810684	LC810756	LC810828
	TKBA2	Tsukuba, Ibaraki	Bin Hirota	May, 2018	group 1	yes	LC810685	LC810757	LC810829
	TKBA3	Tsukuba, Ibaraki	Bin Hirota	May, 2018	group 1	yes	LC810686	LC810758	LC810830
	TKBA4	Tsukuba, Ibaraki	Bin Hirota	May, 2018	group 1	yes	LC810687	LC810759	LC810831
	TKBA5	Tsukuba, Ibaraki	Bin Hirota	May, 2018	group 1	yes	LC810688	LC810760	LC810832
	TMNT	Tokyo, Tokyo	Ryo Nakano	Apr, 2018	group 1	yes	LC810689	LC810761	LC810833
	MKRJ1	Mikura Is., Tokyo	Toshio Kishimoto	Apr, 2018	group 2	yes	LC810690	LC810762	LC810834
	MKRJ2	Mikura Is., Tokyo	Toshio Kishimoto	Apr, 2018	group 1	yes	LC810691	LC810763	LC810835
	KWSK1	Kawasaki, Kanagawa	Kyo Itoyama	May, 2018	group 1	yes	LC810692	LC810764	LC810836
	KWSK2	Kawasaki, Kanagawa	Kyo Itoyama	May, 2018	group 1	yes	LC810693	LC810765	LC810837
	KWSK3	Kawasaki, Kanagawa	Kyo Itoyama	May, 2018	group 1	yes	LC810694	LC810766	LC810838
	KWSK4	Kawasaki, Kanagawa	Kyo Itoyama	May, 2018	group 1	yes	LC810695	LC810767	LC810839
	KWSK5	Kawasaki, Kanagawa	Kyo Itoyama	May, 2018	group 1	yes	LC810696	LC810768	LC810840
	MMNW1	Minami-Minowa, Nagano	Hideaki Sekine	Sep, 2019	group 1	no	LC810697	LC810769	LC810841
	MMNW2	Minami-Minowa, Nagano	Hideaki Sekine	Sep, 2019	group 1	yes	LC810698	LC810770	LC810842
	MMNW3	Minami-Minowa, Nagano	Hideaki Sekine	Sep, 2019	group 1	yes	LC810699	LC810771	LC810843
	MMNW4	Minami-Minowa, Nagano	Hideaki Sekine	Sep, 2019	group 1	no	LC810700	LC810772	LC810844
	TNBA	Tamba, Hyogo	Keizo Takasuka	May, 2019	group 1	yes	LC810701	LC810773	LC810845
	NRTO1	Naruto, Tokushima	Daisuke Satomi	May, 2018	group 1	yes	LC810702	LC810774	LC810846
	NRTO2	Naruto, Tokushima	Daisuke Satomi	May, 2018	group 5	no	LC810703	LC810775	LC810847
	NRTO3	Naruto, Tokushima	Daisuke Satomi	May, 2018	group 1	yes	LC810704	LC810776	LC810848
	NRTO4	Naruto, Tokushima	Daisuke Satomi	May, 2018	group 1	yes	LC810705	LC810777	LC810849
	NRTO5	Naruto, Tokushima	Daisuke Satomi	May, 2018	group 1	no	LC810706	LC810778	LC810850
	KTUR1	Katsuura, Tokushima	Kyo Itoyama	May, 2018	group 2	yes	LC810707	LC810779	LC810851
	KTUR2	Katsuura, Tokushima	Kyo Itoyama	May, 2018	group 1	no	LC810708	LC810780	LC810852
	KTUR3	Katsuura, Tokushima	Kyo Itoyama	May, 2018	group 1	yes	LC810709	LC810781	LC810853
	KTUR4	Katsuura, Tokushima	Kyo Itoyama	May, 2018	group 3	no	LC810710	LC810782	LC810854
	IZMO	Izumo, Shimane	Masakazu Hayashi	Jun, 2018	group 1	yes	LC810711	LC810783	LC810855
	HKRI	Hikari, Yamaguchi	Yusuke Tsuji	Apr, 2018	group 2	yes	LC810712	LC810784	LC810856
	ITSM1	Itoshima, Fukuoka	Takahiro Hosokawa	Apr, 2018	group 1	yes	LC810713	LC810785	LC810857
	ITSM2	Itoshima, Fukuoka	Takahiro Hosokawa	Apr, 2018	group 3	yes	LC810714	LC810786	LC810858
	ITSM3	Itoshima, Fukuoka	Takahiro Hosokawa	Apr, 2018	group 1	yes	LC810715	LC810787	LC810859
	ITSM4	Itoshima, Fukuoka	Takahiro Hosokawa	Apr, 2018	group 1	yes	LC810716	LC810788	LC810860
	ITSM5	Itoshima, Fukuoka	Takahiro Hosokawa	Apr, 2018	group 1	yes	LC810717	LC810789	LC810861
	ITSM6	Itoshima, Fukuoka	Takahiro Hosokawa	Apr, 2018	group 1	yes	LC810718	LC810790	LC810862
	ITSM7	Itoshima, Fukuoka	Takahiro Hosokawa	Apr, 2018	group 1	yes	LC810719	LC810791	LC810863
	ITSM8	Itoshima, Fukuoka	Takahiro Hosokawa	Apr, 2018	group 1	yes	LC810720	LC810792	LC810864
	NGYO	Nagayo, Nagasaki	Shin-ya Ohba	Apr, 2018	group 1	yes	LC810721	LC810793	LC810865
	HNKG	Hinokage, Miyazaki	Takahiro Komatsu	May, 2019	group 1	yes	LC810722	LC810794	LC810866
	NBOK	Nobeoka, Miyazaki	Takahiro Komatsu	Jul, 2019	group 2	no	LC810723	LC810795	LC810867
	AMMI1	Amami-Oshima Is., Kagoshima	Ken-ichi Kanai	Jul, 2019	group 3	yes	LC810724	LC810796	LC810868
	AMMI2	Amami-Oshima Is., Kagoshima	Ken-ichi Kanai	Jul, 2019	group 4	yes	LC810725	LC810797	LC810869
	KNGM1	Kunigami, Okinawa	Haruka Osaki	Jun, 2018	group 3	yes	LC810726	LC810798	LC810870
	KNGM2	Kunigami, Okinawa	Haruka Osaki	Jun, 2018	group 3	yes	LC810727	LC810799	LC810871
	KNGM4	Kunigami, Okinawa	Haruka Osaki	Jul, 2019	group 3	yes	LC810728	LC810800	LC810872
	KNGM5	Kunigami, Okinawa	Haruka Osaki	Jul, 2019	group 3	yes	LC810729	LC810801	LC810873
	KNGM6	Kunigami, Okinawa	Haruka Osaki	Jul, 2019	group 3	no	LC810730	LC810802	LC810874
	KNGM7	Kunigami, Okinawa	Haruka Osaki	Jul, 2019	group 3	yes	LC810731	LC810803	LC810875
	KNGM9	Kunigami, Okinawa	Haruka Osaki	Jul, 2019	group 3	yes	LC810732	LC810804	LC810876
	KNGM10	Kunigami, Okinawa	Haruka Osaki	Jul, 2019	group 3	no	LC810733	LC810805	LC810877
	KNGM11	Kunigami, Okinawa	Haruka Osaki	Jul, 2019	group 5	yes	LC810734	LC810806	LC810878
	NKGS1	Nakagusuku, Okinawa	Yu Matsuura	Jun, 2019	group 3	yes	LC810735	LC810807	LC810879
	NKGS2	Nakagusuku, Okinawa	Yu Matsuura	Jun, 2019	group 3	yes	LC810736	LC810808	LC810880
	NKGS3	Nakagusuku, Okinawa	Yu Matsuura	Jun, 2019	group 3	yes	LC810737	LC810809	LC810881
	ISGK1	Ishigaki Is., Okinawa	Takahiro Hosokawa, Shuto Watanabe	May, 2018	group 5	yes	LC810738	LC810810	LC810882
	ISGK2	Ishigaki Is., Okinawa	Takahiro Hosokawa, Shuto Watanabe	May, 2018	group 4	yes	LC810739	LC810811	LC810883
	ISGK3	Ishigaki Is., Okinawa	Takahiro Hosokawa, Shuto Watanabe	May, 2018	group 6	yes	LC810740	LC810812	LC810884
	ISGK4	Ishigaki Is., Okinawa	Takahiro Hosokawa, Shuto Watanabe	May, 2018	group 3	yes	LC810741	LC810813	LC810885
Macroscytus fraterculus	MOKA	Mooka, Tochigi	Ryo Nakano	Apr, 2018	–	–	–	–	LC811568
	SOGI	Ogi, Saga	Kyo Itoyama	May, 2018	–	–	–	–	LC811566
	ISHR	Isehara, Kanagawa	Shuji Tachikawa	Apr, 2018	–	–	–	–	LC811567

## Sheet: Table S2
Table S2. Sample IDs and nucleotide sequence accession numbers of symbiotic bacteria acquired from the soil.
Sample ID	Accession number of symbiont 16S rRNA
SOIL1	LC811569
SOIL2	LC811570
SOIL3	LC811571
SOIL4	LC811572
SOIL5	LC811573
SOIL6	LC811574
SOIL7	LC811575
SOIL8	LC811576
SOIL9	LC811577
SOIL10	LC811578
SOIL11	LC811579
SOIL12	LC811580
SOIL13	LC811581
SOIL14	LC811582
SOIL15	LC811583
SOIL16	LC811584
SOIL17	LC811585
SOIL18	LC811586
SOIL19	LC811587
Contamination1	LC811588
1Gut symbiont of an adult insect in the sterilized water treatment
